# Supplementary material for: The role of tetramethylpyrazine and paeoniflorin in modulating iron metabolism and ferroptosis: innovative strategies for atherosclerosis treatment
Source: Front Pharmacol. 2026 Jul 13;17:1845893. doi: 10.3389/fphar.2026.1845893 (PMC13402380; doi:10.3389/fphar.2026.1845893)
Supplement: Supplementary file 2 [file Supplementaryfile1.xlsx]

## Sheet: Sheet1
	CTL			Model			MK-733			TMP			PF			TMP+PF
HEP	1	1.14	0.86	7.55	7.63	8.62	1.92	2.64	1.88	5.4	5.1	4.84	5.28	5.5	6.32	4.33	5.43	4.47
FPN	1	1.09	0.91	6.6	6.48	6.91	2.29	2.04	1.96	3.7	3.6	3.26	4.46	4.6	4.67	2.5	2.5	2.74
NOX1	1	1.36	1.64	6.74	6.4	5.94	2.09	1.95	2.95	3.74	2.93	3.33	4.6	4.79	3.636	3.11	2.44	2.31
PTGS2	1	0.77	1.23	6.34	5.6	7.8	2.95	2.27	1.93	4.5	3.4	5.25	6.7	4.8	5.3	3.8	3.5	2.76
P53	1	0.81	1.19	14.9	13.6	13.76	3.56	3.82	3.57	8.2	7.9	8.53	11.84	10.5	10.4	6.2	6.51	6.59
SCL7A11	1	0.83	1.17	0.19	0.13	0.093	0.61	0.53	0.52	0.34	0.23	0.32	0.19	0.15	0.174	0.42	0.47	0.39
GPX4	1	0.84	1.16	0.115	0.095	0.087	0.78	0.69	0.72	0.37	0.35	0.34	0.26	0.14	0.19	0.42	0.48	0.37
FTH1	1	1.24	0.76	0.089	0.097	0.084	0.59	0.47	0.53	0.31	0.45	0.31	0.17	0.12	0.116	0.44	0.31	0.45
